# Supplementary material for: Machine learning of immune-related laboratory indicators enables discrimination between pulmonary and extrapulmonary tuberculosis
Source: Front Med (Lausanne). 2025 Dec 16;12:1712073. doi: 10.3389/fmed.2025.1712073 (PMC12747964; doi:10.3389/fmed.2025.1712073)
Supplement: SUPPLEMENTARY TABLE S1 — Performance metrics of nine machine learning models on the original training set, balanced training set, and test set of different datasets. [file Data_Sheet_1.csv]

Model	Data_Type	AUC	AUC_CI_lower	AUC_CI_upper	Sensitivity	Specificity	PPV	NPV	Accuracy	F1
Logistic	Original_Train	0.817	0.778	0.855	0.754	0.722	0.251	0.96	0.725	0.377
RF	Original_Train	0.766	0.719	0.813	0.664	0.697	0.214	0.944	0.694	0.323
SVM	Original_Train	0.854	0.828	0.88	0.033	0.996	0.5	0.893	0.89	0.062
GBM	Original_Train	0.777	0.734	0.819	0.705	0.706	0.229	0.951	0.706	0.345
XGBoost	Original_Train	0.748	0.703	0.793	0.656	0.683	0.204	0.941	0.68	0.311
NaiveBayes	Original_Train	0.768	0.726	0.811	0.672	0.671	0.202	0.943	0.671	0.311
LDA	Original_Train	0.759	0.715	0.804	0.689	0.691	0.216	0.947	0.691	0.329
DT	Original_Train	0.714	0.666	0.759	0.598	0.732	0.217	0.936	0.717	0.318
KNN	Original_Train	0.91	0.884	0.934	0.828	0.831	0.378	0.975	0.831	0.519
Logistic	Balanced_Train	0.822	0.804	0.841	0.758	0.722	0.732	0.749	0.74	0.745
RF	Balanced_Train	0.781	0.761	0.802	0.687	0.697	0.694	0.69	0.692	0.691
SVM	Balanced_Train	0.841	0.824	0.859	0.78	0.766	0.77	0.777	0.773	0.775
GBM	Balanced_Train	0.799	0.779	0.818	0.737	0.729	0.731	0.735	0.733	0.734
XGBoost	Balanced_Train	0.768	0.747	0.789	0.695	0.683	0.687	0.692	0.689	0.691
NaiveBayes	Balanced_Train	0.78	0.761	0.8	0.686	0.686	0.686	0.686	0.686	0.686
LDA	Balanced_Train	0.751	0.73	0.772	0.683	0.685	0.685	0.684	0.684	0.684
DT	Balanced_Train	0.728	0.707	0.748	0.614	0.732	0.696	0.655	0.673	0.653
KNN	Balanced_Train	0.856	0.839	0.872	0.768	0.774	0.772	0.769	0.771	0.77
Logistic	Test	0.828	0.767	0.874	0.712	0.741	0.253	0.954	0.738	0.374
RF	Test	0.764	0.692	0.826	0.635	0.708	0.212	0.94	0.7	0.317
SVM	Test	0.824	0.762	0.875	0.769	0.762	0.286	0.964	0.763	0.417
GBM	Test	0.793	0.717	0.842	0.712	0.722	0.24	0.953	0.721	0.359
XGBoost	Test	0.763	0.682	0.82	0.731	0.675	0.217	0.953	0.681	0.335
NaiveBayes	Test	0.736	0.661	0.803	0.635	0.634	0.176	0.934	0.634	0.276
LDA	Test	0.767	0.696	0.832	0.673	0.694	0.213	0.945	0.691	0.324
DT	Test	0.734	0.638	0.81	0.788	0.789	0.315	0.968	0.789	0.451
KNN	Test	0.846	0.775	0.901	0.769	0.786	0.308	0.965	0.784	0.44
